# Supplementary material for: Genetic pattern and demographic history of cutlassfish (Trichiurus nanhaiensis) in South China Sea by the influence of Pleistocene climatic oscillations
Source: Sci Rep. 2022 Aug 30;12:14716. doi: 10.1038/s41598-022-18861-x (PMC9427976; doi:10.1038/s41598-022-18861-x)
Supplement: Supplementary file 2 — Supplementary Information 2. [file 41598_2022_18861_MOESM2_ESM.xlsx]

## Sheet: data
Population	Individual	Tna1		Tna2		Tna3		Tna13		Tna14		Tna16		Tna41		Tna42		Tna44		Tna45		Tna46		Tna48		Tna49
BH	BBW1101	229	229	204	206	275	277	125	125	143	149	197	205	133	135	131	133	287	291	272	276	164	166	226	234	287	287
BH	BBW1102	213	231	202	204	277	277	129	131	145	155	175	215	133	135	131	131	289	293	272	272	0	0	226	226	283	287
BH	BBW1103	231	231	204	206	275	277	125	135	143	145	187	187	125	131	131	133	287	289	272	272	166	168	222	226	281	281
BH	BBW1104	231	231	198	206	277	277	133	135	143	143	167	175	131	131	131	131	0	0	274	276	158	166	222	226	285	289
BH	BBW1105	231	245	202	206	277	277	125	133	143	147	191	217	125	135	131	131	287	291	272	274	158	166	226	232	283	283
BH	BBW1106	231	255	204	206	277	277	131	131	143	149	189	225	133	135	129	131	287	291	274	274	164	164	226	236	279	279
BH	BBW1107	231	243	206	206	277	277	125	125	149	163	183	193	125	131	131	131	289	291	270	272	158	166	220	220	283	285
BH	BBW1108	231	255	0	0	277	277	125	131	147	149	201	201	131	133	133	139	287	291	272	274	166	166	220	244	283	285
BH	BBW1001	231	231	204	206	277	277	125	139	143	143	169	169	131	133	131	133	287	291	272	272	166	166	222	222	281	283
BH	BBW1002	231	231	198	204	277	277	125	133	143	151	173	183	131	133	131	131	287	289	272	274	160	160	222	258	289	289
BH	BBW1003	231	231	204	206	275	275	133	135	145	153	191	241	131	133	131	139	287	291	272	276	166	168	228	228	283	283
BH	BBW1004	231	231	198	202	275	277	127	133	143	157	187	247	129	131	131	131	287	287	272	274	166	168	246	246	287	287
BH	BBW1005	231	231	204	0	275	275	131	135	145	149	193	237	133	133	131	131	289	289	274	280	164	166	230	230	283	285
BH	BBW1006	219	231	198	204	277	277	133	135	143	143	191	215	129	131	131	133	287	287	272	274	162	166	222	222	281	281
BH	BBW1007	231	231	206	206	275	277	131	133	143	143	179	187	131	131	131	131	289	293	272	274	166	166	220	234	285	285
BH	BBW1008	231	255	204	206	277	277	125	131	143	145	177	191	133	133	127	131	289	291	272	272	162	162	220	230	281	283
BH	BBW1009	231	255	198	204	275	277	125	133	143	143	197	197	133	133	131	133	289	289	272	274	168	180	232	246	283	289
BH	BBW1010	213	231	202	204	275	275	125	125	143	145	181	181	131	133	131	133	287	289	272	272	158	166	226	226	283	287
BH	BBW1011	231	253	202	204	277	277	125	131	143	143	183	195	131	131	131	133	287	287	272	276	158	164	222	226	283	283
BH	BBW1204	213	231	204	206	275	277	135	135	147	153	217	217	131	133	129	131	287	289	270	270	158	166	224	232	283	283
BH	BBW1205	231	243	204	206	275	277	131	135	143	149	199	211	131	133	129	133	287	289	272	274	166	168	234	234	287	287
BH	BBW1206	231	231	198	204	275	277	131	133	145	153	181	191	133	133	133	133	287	289	270	274	160	166	222	232	283	283
BH	BBW1207	231	243	206	206	277	277	133	135	145	149	233	233	133	133	131	131	289	289	272	274	162	162	226	226	281	283
BH	BBW1208	231	243	204	206	277	277	125	135	139	149	187	187	131	133	129	133	287	289	272	274	164	166	222	224	281	287
BH	BBW1209	231	255	204	204	277	277	125	133	143	143	173	181	131	133	131	133	287	287	266	274	164	164	222	236	283	285
BH	BBW1210	231	231	198	202	277	277	125	135	143	143	179	179	133	135	123	131	287	289	272	284	164	172	220	232	287	287
BH	BBW1211	231	231	202	209	277	277	125	135	139	149	183	187	131	131	129	131	287	289	274	280	164	166	236	244	287	287
BH	BBW1212	231	231	204	204	277	277	125	133	145	149	173	205	131	131	129	131	287	291	270	270	166	168	222	222	285	285
BH	BBW1213	229	255	198	204	277	277	125	135	145	151	0	0	131	133	131	131	289	289	270	270	168	168	240	246	281	287
BH	BBW1214	231	231	198	204	277	277	131	133	143	143	185	191	131	133	131	131	289	289	272	274	162	166	224	224	285	285
BH	BBW1215	231	231	204	206	275	277	125	135	139	143	201	217	133	133	129	133	287	287	272	274	166	166	222	236	281	283
BH	BBW1216	231	231	202	204	277	277	125	137	149	159	185	203	131	131	131	131	287	295	272	274	168	168	222	232	283	283
BH	BBW1217	231	255	198	204	277	277	125	133	147	149	191	191	131	133	125	131	291	291	272	274	166	166	226	230	281	287
BH	BBW1218	231	231	198	212	277	277	125	133	147	149	199	199	131	135	129	131	287	287	272	274	166	166	226	246	285	287
BH	BBW1219	0	0	204	206	277	277	133	135	139	143	187	207	131	131	131	131	289	291	272	276	164	168	220	236	283	285
BH	BBW1220	231	253	198	204	275	277	135	135	143	149	203	227	131	133	129	131	289	289	272	274	160	160	232	232	283	287
BH	BBW1221	231	231	198	212	277	277	131	133	143	143	173	179	133	133	131	133	287	289	272	274	164	166	234	258	287	287
BH	BBW1222	257	257	196	196	279	279	145	145	149	153	173	173	133	133	157	157	289	289	268	274	164	166	216	216	283	287
ST	ST003	231	231	204	210	277	277	131	135	145	145	187	195	131	133	129	139	287	287	270	270	166	166	220	238	283	285
ST	ST004	231	243	206	206	277	277	125	133	145	147	187	215	131	135	131	131	287	289	272	272	166	168	222	234	283	285
ST	ST005	219	231	204	204	275	277	133	133	147	149	211	211	129	131	129	131	287	287	276	284	164	166	0	0	281	287
ST	ST007	231	255	206	212	277	277	135	135	143	155	187	187	131	133	131	133	287	287	272	272	164	164	224	224	283	285
ST	ST008	231	231	204	204	275	277	125	135	143	161	209	223	129	133	129	131	287	291	272	272	166	168	226	226	281	285
ST	ST010	231	231	198	206	277	277	125	135	151	157	179	183	129	133	129	133	287	291	274	276	166	166	234	234	279	279
ST	ST012	231	255	198	206	275	275	125	141	145	147	189	189	133	133	131	133	287	291	276	280	164	168	222	244	287	287
ST	ST013	231	231	198	202	277	277	125	135	153	153	179	187	131	131	129	131	287	287	270	274	168	168	230	230	283	285
ST	ST014	231	231	204	204	277	277	125	135	143	145	187	189	131	133	131	133	287	287	270	270	162	164	232	234	283	289
ST	ST016	231	255	206	206	277	277	133	137	143	145	179	179	131	135	129	131	287	295	276	276	162	162	230	230	285	285
ST	ST017	231	231	198	204	277	277	131	135	143	147	215	215	129	133	131	133	289	291	272	274	158	158	226	226	283	283
ST	ST018	231	237	198	204	275	277	125	135	147	147	189	193	131	131	129	129	289	291	274	274	164	164	222	244	281	281
ST	ST019	231	231	204	206	277	277	131	137	143	147	187	187	131	133	131	131	289	291	270	274	164	164	224	224	285	285
ST	ST020	213	213	198	198	277	277	125	125	147	149	181	187	129	131	131	131	287	287	272	274	166	166	222	244	285	285
ST	ST021	231	241	202	204	277	277	133	141	143	153	173	197	131	133	129	131	289	289	266	274	166	166	220	222	285	285
ST	ST022	231	231	200	206	277	277	125	135	147	169	201	209	131	133	131	133	287	287	272	272	162	166	226	238	285	285
ST	ST023	231	243	198	204	275	277	125	139	143	147	199	205	131	131	131	131	287	289	272	272	164	166	222	222	287	287
ST	ST024	231	231	204	204	277	277	125	125	145	159	185	217	131	133	131	133	287	287	268	272	162	166	226	236	0	0
ST	ST027	231	231	198	198	277	277	131	133	143	145	189	221	131	135	133	133	287	291	272	272	164	168	232	234	283	283
ST	ST029	231	231	202	202	277	277	135	135	143	147	191	217	131	131	131	131	291	293	272	272	166	166	222	222	283	283
ST	ST030	231	243	198	204	277	277	131	135	147	153	185	233	131	133	131	133	291	295	270	280	164	166	222	222	281	281
ST	ST033	231	231	198	202	277	277	125	133	143	147	187	187	131	135	131	133	287	287	272	272	162	166	216	216	283	283
ST	ST034	231	231	202	204	277	277	131	131	139	147	179	211	131	131	129	129	287	289	274	274	154	166	234	234	285	287
ST	ST035	0	0	198	198	277	277	125	133	155	161	191	191	131	133	127	131	287	287	272	272	166	168	226	232	281	281
ST	ST036	231	231	204	204	275	277	125	133	143	143	179	185	131	131	131	131	291	291	272	272	164	164	224	226	281	283
ST	ST039	231	231	204	206	275	277	133	135	143	149	177	191	131	133	127	131	287	289	272	272	162	168	226	234	283	283
ST	ST040	231	255	198	204	275	277	131	135	143	143	187	239	131	131	131	133	289	291	274	274	166	166	222	232	287	293
ST	ST041	231	253	204	204	277	277	135	135	139	149	209	223	133	133	127	131	289	289	272	276	166	166	226	226	281	283
ST	ST045	231	243	198	198	277	277	133	133	149	151	195	235	131	131	133	139	287	289	270	276	166	168	222	226	283	283
ST	ST046	231	231	198	206	275	277	125	125	143	143	191	221	131	133	129	131	287	287	272	274	164	164	224	224	287	287
ST	ST047	231	231	204	204	277	277	125	135	143	159	173	179	131	133	129	133	289	293	272	274	164	166	216	216	285	285
ST	ST049	231	231	198	204	275	277	131	133	139	143	179	179	133	133	133	133	287	289	272	276	166	166	222	246	283	283
ST	ST050	231	231	198	206	0	0	135	135	143	147	181	187	131	131	129	129	287	287	272	272	164	168	220	222	283	287
ST	ST051	231	243	198	208	275	277	129	135	143	143	177	181	131	133	129	131	287	291	274	276	164	166	222	226	283	287
ST	ST052	231	231	198	202	277	277	136	0	151	165	181	187	133	133	131	131	287	289	272	276	162	166	222	232	281	281
ST	ST053	231	231	198	198	275	277	125	133	143	143	223	231	131	133	129	129	287	289	270	274	162	164	232	234	283	283
ST	ST054	219	231	202	206	0	0	133	135	139	143	197	201	131	133	129	131	289	289	270	274	158	164	222	222	283	283
ST	ST055	231	231	204	204	277	277	135	135	143	143	197	209	131	133	131	131	287	291	272	272	164	166	222	224	283	283
ST	ST056	231	231	204	204	275	275	135	135	147	147	185	185	131	133	131	131	289	291	272	272	164	166	222	222	283	285
ST	ST057	231	231	204	206	277	277	133	133	143	151	179	225	125	135	131	131	291	291	272	274	166	166	230	232	285	285
ST	ST059	231	231	204	206	277	277	125	133	147	147	183	187	131	133	131	131	289	291	272	276	0	0	222	226	283	283
ST	ST060	231	231	204	204	277	277	125	131	139	143	185	195	131	131	129	133	287	289	274	276	166	166	222	222	283	283
ST	ST062	231	231	194	196	279	279	143	151	139	143	187	237	133	133	147	147	289	289	266	274	164	164	216	216	0	0
ST	ST063	231	231	206	206	277	277	125	125	151	151	187	241	125	133	129	129	287	287	274	276	168	168	222	222	287	287
ST	ST065	231	255	198	198	277	277	133	135	143	143	167	205	133	133	131	133	287	291	272	272	166	170	220	232	283	283
ST	ST066	231	231	204	206	275	277	135	135	147	151	195	195	131	131	123	135	287	289	272	272	166	166	222	244	283	285
ST	ST067	231	255	204	206	277	277	135	135	143	147	235	235	131	133	131	131	287	287	272	274	164	166	222	244	279	283
ST	ST068	231	255	198	204	277	277	133	135	143	155	181	185	131	133	131	133	287	287	272	274	164	166	220	234	289	289
ST	ST069	231	231	202	206	277	277	125	133	147	153	197	197	131	133	131	131	287	289	272	274	162	168	222	248	283	283
ST	ST070	231	245	204	204	277	277	135	135	143	147	195	195	125	131	131	133	287	287	272	274	158	166	232	232	283	283
ST	ST071	231	253	204	206	275	275	125	133	143	149	185	191	131	133	131	131	287	289	274	274	166	168	222	244	287	287
ST	ST072	231	231	202	204	275	277	125	125	143	147	185	185	125	133	131	133	287	289	272	274	164	166	220	222	283	283
ST	ST073	231	231	198	198	277	277	125	139	143	143	203	225	125	131	131	133	287	291	274	276	166	166	230	230	285	287
ST	ST075	231	237	204	204	275	275	125	133	143	149	179	193	131	131	131	133	287	289	272	272	164	168	220	246	283	283
ST	ST076	231	255	204	206	277	277	133	135	151	161	189	203	131	133	129	131	287	291	274	274	166	170	222	238	283	287
ST	ST078	231	231	204	204	275	277	133	135	143	149	187	187	133	133	133	133	289	289	274	276	168	170	222	224	283	285
ST	ST079	211	231	202	206	277	277	125	133	143	143	181	185	133	133	129	133	287	291	272	274	164	166	220	222	283	283
ST	ST080	231	231	204	206	277	277	125	133	145	149	187	187	131	133	131	131	287	289	276	276	156	164	232	234	277	277
ST	ST082	231	231	202	204	277	277	125	127	139	147	201	207	131	137	131	131	289	291	274	274	156	164	220	244	287	287
ST	ST083	231	231	204	206	277	277	125	135	151	165	167	207	131	133	129	131	287	287	266	268	166	166	222	230	275	283
ST	ST084	231	231	204	206	277	277	131	135	143	147	179	179	131	131	131	133	287	293	264	268	162	168	232	232	281	283
ST	ST085	231	231	204	204	275	277	135	135	147	147	195	195	131	131	129	133	291	291	272	274	158	166	222	232	289	289
ST	ST086	231	231	204	204	275	277	135	135	145	149	187	187	131	133	129	133	287	287	272	274	156	160	218	220	287	287
SY	SY2001	231	231	204	204	277	277	133	135	143	149	239	239	131	133	131	133	287	291	274	276	166	168	222	222	281	283
SY	SY2002	231	231	198	204	277	277	131	133	143	145	175	175	125	133	131	131	287	287	270	270	164	166	228	230	279	283
SY	SY2003	231	231	198	206	277	277	129	135	143	159	173	185	125	131	129	131	287	291	270	274	160	164	226	226	283	283
SY	SY2004	231	231	198	204	275	277	129	135	143	145	185	191	131	131	0	0	287	289	268	272	162	166	232	232	281	285
SY	SY2005	0	0	202	204	0	0	121	127	139	147	183	187	131	131	125	133	287	287	272	276	166	166	228	232	283	283
SY	SY2006	231	253	204	206	277	277	133	133	153	153	189	197	131	133	131	131	287	289	274	274	166	166	232	236	279	283
SY	SY2007	0	0	202	206	277	277	125	133	143	145	173	187	131	131	131	139	287	291	274	276	166	166	222	232	283	283
SY	SY2008	231	231	204	206	275	277	131	133	143	149	179	189	131	133	129	131	287	289	272	272	158	166	224	224	285	287
SY	SY2009	231	231	202	202	275	277	133	135	143	143	173	179	131	131	131	131	287	291	272	274	166	168	222	236	283	283
SY	SY2010	0	0	202	206	277	277	135	135	143	151	179	191	131	133	129	131	289	291	272	272	158	164	220	220	283	287
SY	SY2011	231	231	198	206	275	275	133	135	143	143	189	203	133	135	131	131	287	287	272	274	164	168	222	222	283	283
SY	SY2012	231	231	206	206	277	277	125	135	139	143	189	201	131	133	133	133	291	295	266	274	164	168	222	226	275	283
SY	SY2013	231	231	204	204	277	277	125	125	143	149	167	167	133	133	129	133	289	291	272	274	160	166	226	226	281	283
SY	SY2014	231	231	202	204	275	277	131	135	139	147	207	231	133	133	129	133	287	287	272	272	159	165	220	246	283	283
SY	SY2015	231	255	204	206	275	277	133	135	143	145	205	225	131	133	129	131	289	289	274	274	158	166	222	222	285	285
SY	SY2016	231	231	204	206	277	277	125	127	143	147	203	203	133	133	125	131	287	289	272	274	168	168	224	226	283	283
SY	SY2018	231	255	204	206	277	277	125	125	147	149	189	197	131	133	129	133	287	287	272	276	164	166	228	250	283	283
SY	SY2019	231	231	198	204	275	277	131	133	143	147	183	193	133	133	129	131	287	287	272	274	158	166	222	222	283	285
SY	SY2020	229	229	204	206	277	277	125	139	143	147	187	187	133	133	129	131	289	291	272	272	158	166	222	222	283	283
SY	SY2021	231	243	204	206	275	277	133	135	143	151	179	193	131	133	129	129	287	289	270	274	158	164	222	222	283	283
SY	SY2023	231	231	206	206	277	277	135	135	143	143	191	219	131	131	129	131	287	287	272	274	158	164	222	234	287	287
SY	SY2024	231	231	198	204	277	277	133	135	143	145	169	179	131	135	129	131	287	289	274	274	158	166	220	220	283	283
SY	SY2025	231	231	198	204	275	277	125	131	139	149	201	201	133	135	131	131	287	289	270	270	162	164	220	246	283	283
SY	SY2027	231	231	198	204	275	277	133	135	143	153	173	187	131	131	131	131	289	291	266	276	164	166	222	222	285	287
SY	SY2028	231	231	198	204	277	277	127	135	143	143	175	175	133	133	131	131	287	287	270	274	164	168	228	232	281	287
SY	SY2029	231	231	202	206	277	277	125	133	143	143	181	181	133	135	131	133	287	287	274	274	162	168	226	226	283	287
SY	SY2030	213	229	202	202	275	277	129	135	139	145	173	195	131	133	129	131	287	289	272	276	162	166	222	222	0	0
SY	SY2031	231	231	204	206	275	277	125	131	139	143	167	167	129	131	129	139	291	291	274	276	166	166	222	232	283	287
SY	SY2032	229	229	204	206	275	275	125	133	143	149	175	193	131	135	125	133	289	291	274	274	160	166	226	234	281	281
SY	SY2033	231	231	204	206	277	277	131	135	147	147	209	235	131	131	131	131	291	291	272	274	166	166	222	222	283	283
SY	SY2034	231	231	198	202	277	277	125	135	139	145	215	215	131	133	129	131	289	289	266	276	154	160	234	234	283	287
SY	SY2035	213	231	198	206	277	277	133	139	143	145	185	207	131	131	131	131	287	287	274	276	162	162	222	226	283	283
SY	SY2036	231	231	204	206	275	277	133	133	149	149	189	189	125	133	129	133	287	287	272	274	164	166	216	220	283	285
SY	SY2037	231	231	202	212	275	277	131	135	143	143	173	191	129	131	131	131	287	289	270	274	162	162	228	246	283	287
SY	SY2038	229	229	198	204	275	277	125	133	143	147	169	179	133	133	131	131	287	287	272	276	158	166	222	222	285	287
SY	SY2039	0	0	198	202	277	277	125	125	143	147	189	203	131	131	131	131	287	291	276	276	164	166	232	236	283	283
SY	SY2040	231	231	198	202	275	277	125	135	143	155	223	223	133	133	129	131	287	287	274	274	164	168	224	232	283	285
SY	SY2041	231	231	204	204	277	277	125	139	139	143	185	185	131	131	131	131	287	287	272	274	164	168	228	234	281	283
SY	SY2042	231	255	200	204	277	277	129	135	143	149	183	195	131	135	131	131	287	287	270	274	162	166	234	234	285	287
SY	SY2043	231	231	204	206	277	277	133	135	139	141	187	187	133	135	129	131	289	289	274	274	164	166	226	226	283	283
SY	SY2044	231	231	204	206	275	277	127	135	143	143	171	171	133	133	131	131	289	291	272	272	164	168	220	222	285	285
SY	SY2045	231	231	200	204	277	277	0	0	145	157	181	207	133	135	131	131	287	287	272	276	164	168	216	216	283	283
SY	SY2046	231	255	200	206	277	277	125	135	139	147	191	241	133	133	131	131	287	291	270	276	164	166	224	232	283	287
SY	SY2047	231	231	0	0	275	277	135	135	143	147	181	203	131	133	131	131	289	293	272	274	166	168	222	236	281	281
SY	SY2048	214	231	204	206	277	277	125	125	145	149	185	219	131	133	131	131	289	291	266	284	162	168	220	232	287	287
SY	SY2049	229	253	204	204	277	277	133	135	145	149	243	243	131	133	131	131	287	291	270	276	164	166	228	228	283	283
SY	SY2050	231	231	202	202	277	277	133	133	143	145	179	179	133	133	125	131	287	289	272	272	166	166	222	226	281	281
SY	SY2051	231	231	198	204	275	277	135	135	145	145	191	191	133	133	133	137	287	287	270	270	164	166	220	238	287	291
SZ	SZ1907	231	231	198	206	275	277	135	135	0	0	189	201	131	133	129	131	289	291	272	272	162	166	222	222	283	283
SZ	SZ1908	231	231	198	202	275	275	133	133	143	153	181	189	129	133	125	133	287	287	272	272	166	166	222	224	283	287
SZ	SZ1909	231	231	198	202	275	275	125	135	147	149	191	207	131	131	129	131	287	291	270	276	164	166	222	226	279	287
SZ	SZ1910	231	231	202	206	275	277	125	133	145	147	181	203	131	131	125	131	287	289	272	272	164	166	234	234	283	287
SZ	SZ1911	231	231	198	204	275	277	133	135	147	151	177	177	125	129	129	139	289	291	270	274	164	166	222	232	287	287
SZ	SZ1912	231	231	198	204	277	277	125	133	151	153	177	229	131	131	129	131	287	289	272	272	166	168	226	234	283	283
SZ	SZ1913	231	231	198	204	277	277	135	139	143	165	189	201	0	0	131	133	287	287	272	272	160	164	232	232	279	279
SZ	SZ1914	231	231	206	206	275	275	133	135	149	151	183	183	131	133	129	131	287	287	272	274	160	166	222	222	287	287
SZ	SZ1915	231	231	206	206	279	279	125	133	143	143	191	203	133	133	129	133	287	289	272	272	164	166	222	228	283	283
SZ	SZ1916	231	231	204	206	277	277	135	135	143	143	179	187	133	135	131	133	287	289	272	278	168	168	220	220	283	289
SZ	SZ1918	231	231	204	206	277	277	127	135	149	151	181	195	133	135	131	133	287	289	272	274	166	168	222	226	283	283
SZ	SZ1919	231	231	198	206	277	277	133	135	147	149	191	191	133	133	129	131	287	287	272	280	166	168	228	232	287	287
SZ	SZ1920	231	231	204	208	275	277	125	135	147	151	189	189	133	133	129	131	287	289	272	274	164	166	226	232	285	285
SZ	SZ1921	231	231	206	206	275	275	125	135	145	147	217	261	131	131	131	133	289	289	272	272	164	166	222	234	281	285
SZ	SZ1922	231	255	204	206	275	277	135	135	143	143	181	201	131	133	129	131	287	291	272	272	160	166	220	226	285	285
SZ	SZ1923	231	231	202	204	277	277	131	135	143	145	187	187	129	133	127	131	287	289	272	272	162	164	228	230	283	283
SZ	SZ1924	231	231	198	198	275	277	125	133	147	153	187	217	131	131	129	129	287	287	272	280	166	166	232	232	283	287
SZ	SZ1925	231	231	198	206	0	0	133	135	145	155	191	205	131	135	129	131	287	291	274	274	164	164	226	226	283	283
SZ	SZ1926	230	231	204	204	275	277	125	125	143	147	191	191	131	131	129	131	287	287	274	282	160	160	238	246	283	283
SZ	SZ1927	230	231	204	204	277	277	125	125	143	145	217	217	133	133	133	133	291	291	274	276	164	164	222	222	283	285
SZ	SZ1928	231	231	198	198	277	277	125	125	139	143	179	189	131	133	131	133	287	289	272	272	164	166	226	226	283	287
SZ	SZ1929	230	231	198	198	275	277	125	127	143	161	193	211	133	135	131	131	287	291	272	276	166	166	232	232	283	287
SZ	SZ1930	231	231	202	204	277	277	125	131	143	153	187	199	131	131	125	131	287	289	272	274	164	166	222	226	283	289
SZ	SZ1931	231	231	204	206	275	277	131	131	147	147	217	225	133	133	129	131	287	287	272	274	166	170	226	228	279	281
SZ	SZ1932	231	231	204	204	277	277	133	133	139	149	181	181	131	133	0	0	287	291	272	284	166	166	224	224	283	285
SZ	SZ1933	231	255	204	204	275	277	125	133	147	155	175	199	129	135	129	131	287	287	272	274	158	168	222	244	281	287
SZ	SZ1934	231	231	204	204	277	277	133	135	143	149	207	229	133	135	131	133	287	291	272	272	164	178	222	234	279	279
SZ	SZ1935	231	231	198	204	277	277	135	137	139	145	221	229	133	133	131	139	287	287	272	274	162	162	222	222	281	281
SZ	SZ1936	231	231	198	204	277	277	125	135	143	149	179	179	129	131	131	133	287	287	272	272	164	174	216	248	283	283
SZ	SZ1937	231	231	204	206	277	277	125	135	143	149	169	169	125	133	129	131	287	289	266	272	164	166	220	232	279	283
SZ	SZ1938	231	231	200	202	275	275	125	127	149	149	179	215	133	133	0	0	287	287	274	276	164	166	222	244	287	287
SZ	SZ1939	231	231	202	206	275	277	131	139	145	147	223	229	131	133	131	133	287	289	0	0	166	168	222	236	285	285
SZ	SZ1940	221	231	202	206	277	277	131	131	147	159	181	203	125	131	129	131	289	289	0	0	166	166	0	0	283	283
SZ	SZ1941	231	231	198	206	275	277	125	135	139	143	181	203	133	133	131	131	287	291	274	276	164	166	236	236	281	281
SZ	SZ2001	231	231	196	196	277	279	129	143	169	175	179	191	133	133	141	157	289	293	0	0	160	160	0	0	259	273
SZ	SZ2002	231	231	204	204	275	277	125	137	139	149	209	209	133	133	129	133	291	291	0	0	166	168	0	0	283	289
SZ	SZ2003	231	231	202	202	277	277	125	135	143	143	167	167	129	131	127	131	287	287	274	274	164	166	226	232	279	285
SZ	SZ2004	231	231	202	206	277	277	125	133	143	143	187	219	133	133	129	133	287	287	274	274	164	166	226	230	283	287
SZ	SZ2005	231	231	198	204	275	277	125	129	143	149	171	197	131	133	131	133	287	289	272	274	164	164	222	222	281	285
SZ	SZ2006	231	231	198	206	275	277	131	135	147	159	175	175	131	133	129	131	287	291	274	274	162	166	226	232	287	287
YJ	ZP1901	231	231	198	204	277	277	135	135	149	149	187	193	133	133	125	129	289	291	268	272	162	166	220	250	279	287
YJ	ZP1902	231	231	198	204	277	277	125	139	143	147	177	187	131	131	129	131	287	287	272	274	164	166	222	222	283	285
YJ	ZP1903	231	231	198	206	275	277	133	135	143	153	187	187	131	133	131	131	289	289	272	272	166	166	222	222	287	287
YJ	ZP1904	231	231	204	206	277	277	127	135	143	155	185	185	131	133	131	135	289	291	272	274	160	166	222	226	283	285
YJ	ZP1905	231	231	202	206	277	277	135	135	145	157	169	177	129	131	131	133	287	291	274	280	164	164	226	238	285	285
YJ	ZP1906	219	231	202	204	277	277	131	133	143	153	175	209	131	133	131	133	287	291	272	272	164	168	0	0	281	283
YJ	ZP1907	231	231	206	206	277	277	125	133	143	157	175	189	131	133	131	131	289	289	274	280	166	168	216	222	289	289
YJ	ZP1908	231	255	204	206	275	277	127	131	143	147	187	187	129	131	131	135	287	291	272	276	164	166	220	228	283	283
YJ	ZP1909	231	231	198	204	275	277	135	135	159	165	191	195	133	135	131	131	287	289	272	274	164	164	222	232	279	279
YJ	ZP1910	231	255	204	206	277	277	127	133	149	155	177	177	131	131	129	131	287	291	272	274	164	166	220	220	283	283
YJ	ZP1911	231	231	202	208	275	275	125	131	143	147	177	177	129	131	131	131	287	291	274	276	164	166	222	222	283	283
YJ	ZP1912	231	231	204	204	277	277	133	135	143	155	187	191	131	135	133	139	287	291	272	272	164	168	226	226	285	287
YJ	ZP1913	231	231	198	204	275	275	133	135	147	151	181	181	131	133	129	131	287	289	272	274	164	166	220	228	283	287
YJ	ZP1914	231	231	206	206	277	277	125	135	143	147	173	195	131	131	125	129	287	291	274	274	166	166	234	238	281	281
YJ	ZP1915	219	231	204	212	277	277	135	137	143	151	219	229	131	131	131	131	289	289	272	272	164	166	222	222	281	285
YJ	ZP1916	231	231	198	198	277	277	125	135	143	151	189	197	133	133	129	131	289	291	272	272	166	168	232	232	283	285
YJ	ZP1917	231	231	198	206	275	277	125	133	141	153	173	207	131	131	131	131	287	291	272	276	158	166	226	228	283	283
YJ	ZP1918	231	231	206	206	275	277	125	135	149	161	197	217	131	133	129	133	287	291	272	276	164	166	222	226	283	283
YJ	ZP1919	231	231	198	202	275	277	125	125	143	147	179	187	131	133	131	131	291	291	272	276	154	166	222	228	283	287
YJ	ZP1920	231	231	204	206	277	277	125	125	139	143	197	197	133	133	129	131	289	291	274	274	164	164	222	232	283	285
YJ	ZP1921	231	231	198	204	275	277	125	135	145	151	181	219	131	131	131	133	287	289	272	274	166	168	226	226	281	281
YJ	ZP1922	231	231	204	206	277	277	125	135	139	143	183	183	131	131	125	129	287	289	272	274	164	168	220	222	283	283
YJ	ZP1923	231	231	204	206	277	277	133	137	143	143	191	209	133	133	127	129	287	291	270	270	164	166	222	230	283	285
YJ	ZP1924	231	231	200	204	277	277	125	133	149	151	175	175	131	131	129	133	287	289	272	272	160	164	222	222	277	287
YJ	ZP1925	231	231	198	198	275	277	135	135	153	161	181	187	133	133	131	133	287	291	272	274	162	166	222	248	283	285
YJ	ZP1926	229	229	202	204	275	277	135	135	143	149	201	201	131	133	125	131	287	287	274	274	160	166	234	236	283	287
YJ	ZP1927	229	229	202	204	275	277	133	135	143	165	213	213	133	133	131	131	287	289	266	274	164	164	0	0	287	287
YJ	ZP1928	231	231	202	204	277	277	133	133	143	151	195	195	131	131	129	131	287	289	272	274	158	166	226	226	279	285
YJ	ZP1929	231	231	204	204	277	277	125	125	147	149	191	237	133	133	131	131	287	287	270	274	164	164	222	230	285	285
YJ	ZP1930	231	231	202	204	275	277	131	135	149	149	179	189	133	135	129	131	289	289	274	276	166	166	234	274	287	287
YJ	ZP1931	231	231	198	198	275	275	125	133	143	145	183	209	133	133	125	131	289	291	272	272	164	164	226	226	283	287
YJ	ZP1932	229	229	198	198	277	277	125	125	149	151	187	191	131	133	131	133	291	291	272	276	166	184	220	222	287	287
YJ	ZP1933	231	243	198	204	277	277	129	135	143	143	179	211	131	133	131	133	287	287	272	274	164	166	222	228	283	287
YJ	ZP1934	231	231	204	206	275	277	125	135	145	149	187	225	131	133	129	131	287	287	272	272	158	164	222	228	283	283
YJ	ZP1935	231	231	198	204	275	277	135	139	147	161	183	205	125	131	131	131	287	289	272	272	158	164	226	236	281	283
YJ	ZP1936	231	253	198	204	275	275	125	135	143	143	177	187	131	133	127	129	287	287	270	270	164	164	228	232	283	287
ZJ	ZJ2001	231	231	202	206	275	277	129	135	145	147	219	229	125	133	131	133	287	291	272	274	164	166	230	236	279	279
ZJ	ZJ2002	231	231	204	206	275	275	131	133	143	143	185	203	133	133	131	131	287	291	274	280	166	168	244	244	283	283
ZJ	ZJ2003	231	231	204	204	277	277	131	135	149	155	177	177	131	131	129	131	287	287	270	270	166	166	222	232	283	283
ZJ	ZJ2004	231	231	198	204	277	277	131	133	143	149	195	199	131	133	129	131	287	289	270	274	166	166	226	234	283	285
ZJ	ZJ2005	231	231	198	206	277	277	133	139	139	143	179	179	131	133	129	131	289	291	272	276	164	166	232	236	283	285
ZJ	ZJ2006	221	221	204	206	275	277	135	135	143	149	187	187	133	133	131	133	287	289	272	274	164	166	222	226	283	283
ZJ	ZJ2007	231	231	202	204	275	277	131	135	141	145	179	179	131	133	131	131	289	289	270	270	166	168	222	234	283	283
ZJ	ZJ2008	231	231	198	204	277	277	131	133	143	145	169	169	131	133	131	131	287	291	270	274	160	164	226	230	281	281
ZJ	ZJ2009	231	231	204	206	275	277	125	131	149	159	167	167	131	133	129	131	287	291	276	276	166	168	228	228	293	285
ZJ	ZJ2010	231	255	204	206	275	277	135	135	139	145	187	187	129	129	125	131	287	287	272	276	164	166	232	232	283	285
ZJ	ZJ2011	231	255	204	206	277	277	125	139	143	145	177	177	129	135	129	131	289	293	272	274	166	166	222	254	285	289
ZJ	ZJ2012	229	243	204	206	277	277	125	125	143	143	179	179	131	131	131	133	287	291	274	284	168	168	222	230	285	285
ZJ	ZJ2013	231	255	198	206	275	277	135	139	143	143	195	213	131	131	131	131	287	291	272	274	164	166	226	226	279	283
ZJ	ZJ2014	231	231	202	206	277	277	135	135	151	159	187	193	131	133	131	131	287	289	272	274	164	164	222	226	283	283
ZJ	ZJ2015	231	255	198	202	277	277	125	135	147	147	187	209	131	135	131	133	287	287	270	274	164	164	222	230	283	287
ZJ	ZJ2016	231	231	202	204	275	277	125	133	139	143	187	187	133	135	129	133	287	289	272	272	164	164	234	234	283	283
ZJ	ZJ2017	0	0	204	204	275	277	135	135	143	149	189	219	133	135	129	135	287	289	272	272	166	168	240	244	281	283
ZJ	ZJ2018	231	231	200	204	277	277	125	135	143	145	175	183	131	131	129	131	287	287	272	276	166	166	226	226	281	287
ZJ	ZJ2019	231	231	206	206	277	277	125	131	147	147	173	205	131	133	127	133	287	289	272	272	166	166	234	236	283	283
ZJ	ZJ2020	231	231	202	202	275	277	135	135	153	165	173	187	131	133	129	133	289	291	268	272	164	164	220	232	283	285
ZJ	ZJ2021	231	231	202	204	277	277	129	135	143	143	191	209	131	133	129	133	289	289	270	274	164	164	0	0	283	285
ZJ	ZJ2022	229	229	198	204	275	277	125	129	145	145	181	217	131	137	131	131	289	289	268	272	164	164	226	226	287	287
ZJ	ZJ2023	229	247	204	208	277	277	125	125	149	149	177	177	133	133	131	135	287	291	272	276	166	168	232	244	283	283
ZJ	ZJ2024	231	231	198	206	277	277	135	135	145	149	187	227	133	133	133	133	289	291	272	274	164	168	220	222	283	287
ZJ	ZJ2025	231	253	198	204	277	277	125	137	143	143	175	191	131	133	131	133	287	287	272	274	160	166	226	244	287	295
ZJ	ZJ2026	231	231	206	206	275	277	125	127	147	155	183	183	131	133	131	133	287	291	272	276	166	168	226	232	283	283
ZJ	ZJ2027	231	243	198	202	275	277	125	137	147	147	223	237	131	133	131	133	287	287	272	272	158	158	222	230	279	283
ZJ	ZJ2029	231	231	204	204	277	277	125	135	145	145	169	187	131	133	131	139	289	289	272	280	166	166	222	222	281	287
ZJ	ZJ2030	229	229	204	204	277	277	133	135	143	149	189	189	131	131	131	133	287	287	274	284	158	164	228	232	283	283
TD	TD1907	231	231	196	206	277	277	129	135	143	157	167	181	129	133	131	139	287	287	274	274	164	164	222	234	281	283
TD	TD1909	231	231	198	204	277	277	133	135	143	147	181	209	125	133	131	131	289	291	270	274	164	164	220	230	283	287
TD	TD1912	231	231	198	204	277	277	125	135	143	149	195	231	131	131	131	131	287	291	270	272	166	168	226	244	289	291
TD	TD1913	231	231	198	206	277	277	131	135	149	151	183	201	131	133	131	131	287	287	272	272	164	166	226	226	289	289
TD	TD1914	231	231	196	198	279	279	129	131	163	163	177	183	149	153	129	131	287	287	0	0	172	174	210	212	275	277
TD	TD1920	229	229	202	206	277	277	125	133	143	151	175	181	133	133	125	131	291	291	270	274	164	166	232	232	281	281
TD	TD1921	231	231	198	200	275	277	125	135	143	147	211	211	131	133	129	135	289	289	268	274	162	166	228	234	283	287
TD	TD1923	231	231	204	204	275	277	125	133	149	149	197	219	131	133	131	131	287	287	272	274	162	166	230	232	287	287
TD	TD1925	231	255	198	204	275	277	0	0	143	153	179	189	131	133	129	133	287	287	270	274	160	166	220	220	283	287
TD	TD1928	231	231	198	198	281	281	131	131	165	169	0	0	153	153	125	125	287	287	276	286	172	172	210	210	277	279
TD	TD1929	231	231	198	206	275	277	131	133	143	149	201	211	131	131	131	133	287	291	272	272	162	168	226	226	281	281
TD	TD1930	233	233	202	204	275	277	125	135	143	151	193	193	133	133	125	131	287	287	272	272	166	166	226	226	0	0
TD	TD1932	231	231	198	198	277	277	125	135	145	155	183	195	133	135	131	131	287	287	272	272	166	166	228	230	281	283
TD	TD1934	231	231	206	206	277	277	131	135	143	147	173	189	131	133	125	131	289	289	272	272	166	166	230	236	283	287
TD	TD1937	231	231	198	198	277	277	125	135	147	147	171	201	131	133	131	131	287	287	272	276	162	162	222	222	285	287
TD	TD1938	231	231	204	206	0	0	135	135	143	149	177	187	131	133	129	133	287	289	0	0	166	166	238	238	287	287
TD	TD1943	231	231	204	208	277	277	125	135	145	149	191	223	125	131	131	131	287	287	274	274	164	168	226	232	283	283
TD	TD1944	231	231	198	206	277	277	125	125	143	143	195	223	133	135	129	131	287	289	272	276	166	168	222	236	287	287
TD	TD1946	231	231	198	204	275	277	125	125	143	149	187	187	131	133	131	135	287	289	272	274	162	166	222	222	283	283
TD	TD1947	231	231	204	206	277	277	131	135	143	145	179	201	131	131	131	131	287	289	272	272	164	166	226	226	283	283
TD	TD1950	229	229	204	206	0	0	125	125	143	143	189	189	131	133	131	133	287	287	268	274	164	166	222	232	285	287
TD	TD1953	231	231	204	206	276	276	131	131	139	149	199	207	131	133	131	133	287	287	272	272	166	168	226	226	283	285
TD	TD1958	231	231	198	212	277	277	133	135	149	155	187	233	129	131	129	129	287	287	272	272	164	168	222	232	285	285
TD	TD1961	231	231	198	200	281	281	131	131	157	163	0	0	145	145	125	125	287	287	270	292	172	174	210	210	275	277
TD	TD1962	231	231	200	206	277	277	129	131	139	139	183	235	131	135	131	133	287	287	272	272	164	176	226	230	283	283

## Sheet: revised data
Population	Individual	Tna1		Tna2		Tna3		Tna13		Tna14		Tna16		Tna41		Tna42		Tna44		Tna45		Tna46		Tna48		Tna49
ST	ST003	231	231	204	210	277	277	131	135	145	145	187	195	131	133	129	139	287	287	270	270	166	166	220	238	283	285
ST	ST004	231	243	206	206	277	277	125	133	145	147	187	215	131	135	131	131	287	289	272	272	166	168	222	234	283	285
ST	ST005	219	231	204	204	275	277	133	133	147	149	211	211	129	131	129	131	287	287	276	284	164	166	0	0	281	287
ST	ST007	231	255	206	212	277	277	135	135	143	155	187	187	131	133	131	133	287	287	272	272	164	164	224	224	283	285
ST	ST008	231	231	204	204	275	277	125	135	143	161	209	223	129	133	129	131	287	291	272	272	166	168	226	226	281	285
ST	ST010	231	231	198	206	277	277	125	135	151	157	179	183	129	133	129	133	287	291	274	276	166	166	234	234	279	279
ST	ST012	231	255	198	206	275	275	125	141	145	147	189	189	133	133	131	133	287	291	276	280	164	168	222	244	287	287
ST	ST013	231	231	198	202	277	277	125	135	153	153	179	187	131	131	129	131	287	287	270	274	168	168	230	230	283	285
ST	ST014	231	231	204	204	277	277	125	135	143	145	187	189	131	133	131	133	287	287	270	270	162	164	232	234	283	289
ST	ST016	231	255	206	206	277	277	133	137	143	145	179	179	131	135	129	131	287	295	276	276	162	162	230	230	285	285
ST	ST017	231	231	198	204	277	277	131	135	143	147	215	215	129	133	131	133	289	291	272	274	158	158	226	226	283	283
ST	ST018	231	237	198	204	275	277	125	135	147	147	189	193	131	131	129	129	289	291	274	274	164	164	222	244	281	281
ST	ST019	231	231	204	206	277	277	131	137	143	147	187	187	131	133	131	131	289	291	270	274	164	164	224	224	285	285
ST	ST020	213	213	198	198	277	277	125	125	147	149	181	187	129	131	131	131	287	287	272	274	166	166	222	244	285	285
ST	ST021	231	241	202	204	277	277	133	141	143	153	173	197	131	133	129	131	289	289	266	274	166	166	220	222	285	285
ST	ST022	231	231	200	206	277	277	125	135	147	169	201	209	131	133	131	133	287	287	272	272	162	166	226	238	285	285
ST	ST023	231	243	198	204	275	277	125	139	143	147	199	205	131	131	131	131	287	289	272	272	164	166	222	222	287	287
ST	ST024	231	231	204	204	277	277	125	125	145	159	185	217	131	133	131	133	287	287	268	272	162	166	226	236	0	0
ST	ST027	231	231	198	198	277	277	131	133	143	145	189	221	131	135	133	133	287	291	272	272	164	168	232	234	283	283
ST	ST029	231	231	202	202	277	277	135	135	143	147	191	217	131	131	131	131	291	293	272	272	166	166	222	222	283	283
ST	ST030	231	243	198	204	277	277	131	135	147	153	185	233	131	133	131	133	291	295	270	280	164	166	222	222	281	281
ST	ST033	231	231	198	202	277	277	125	133	143	147	187	187	131	135	131	133	287	287	272	272	162	166	216	216	283	283
ST	ST034	231	231	202	204	277	277	131	131	139	147	179	211	131	131	129	129	287	289	274	274	154	166	234	234	285	287
ST	ST035	0	0	198	198	277	277	125	133	155	161	191	191	131	133	127	131	287	287	272	272	166	168	226	232	281	281
ST	ST036	231	231	204	204	275	277	125	133	143	143	179	185	131	131	131	131	291	291	272	272	164	164	224	226	281	283
ST	ST039	231	231	204	206	275	277	133	135	143	149	177	191	131	133	127	131	287	289	272	272	162	168	226	234	283	283
ST	ST040	231	255	198	204	275	277	131	135	143	143	187	239	131	131	131	133	289	291	274	274	166	166	222	232	287	293
ST	ST041	231	253	204	204	277	277	135	135	139	149	209	223	133	133	127	131	289	289	272	276	166	166	226	226	281	283
ST	ST045	231	243	198	198	277	277	133	133	149	151	195	235	131	131	133	139	287	289	270	276	166	168	222	226	283	283
ST	ST046	231	231	198	206	275	277	125	125	143	143	191	221	131	133	129	131	287	287	272	274	164	164	224	224	287	287
ST	ST047	231	231	204	204	277	277	125	135	143	159	173	179	131	133	129	133	289	293	272	274	164	166	216	216	285	285
ST	ST049	231	231	198	204	275	277	131	133	139	143	179	179	133	133	133	133	287	289	272	276	166	166	222	246	283	283
ST	ST050	231	231	198	206	0	0	135	135	143	147	181	187	131	131	129	129	287	287	272	272	164	168	220	222	283	287
ST	ST051	231	243	198	208	275	277	129	135	143	143	177	181	131	133	129	131	287	291	274	276	164	166	222	226	283	287
ST	ST052	231	231	198	202	277	277	136	0	151	165	181	187	133	133	131	131	287	289	272	276	162	166	222	232	281	281
ST	ST053	231	231	198	198	275	277	125	133	143	143	223	231	131	133	129	129	287	289	270	274	162	164	232	234	283	283
ST	ST054	219	231	202	206	0	0	133	135	139	143	197	201	131	133	129	131	289	289	270	274	158	164	222	222	283	283
ST	ST055	231	231	204	204	277	277	135	135	143	143	197	209	131	133	131	131	287	291	272	272	164	166	222	224	283	283
ST	ST056	231	231	204	204	275	275	135	135	147	147	185	185	131	133	131	131	289	291	272	272	164	166	222	222	283	285
ST	ST057	231	231	204	206	277	277	133	133	143	151	179	225	125	135	131	131	291	291	272	274	166	166	230	232	285	285
ST	ST059	231	231	204	206	277	277	125	133	147	147	183	187	131	133	131	131	289	291	272	276	0	0	222	226	283	283
ST	ST060	231	231	204	204	277	277	125	131	139	143	185	195	131	131	129	133	287	289	274	276	166	166	222	222	283	283
ST	ST062	231	231	194	196	279	279	143	151	139	143	187	237	133	133	147	147	289	289	266	274	164	164	216	216	0	0
ST	ST063	231	231	206	206	277	277	125	125	151	151	187	241	125	133	129	129	287	287	274	276	168	168	222	222	287	287
ST	ST065	231	255	198	198	277	277	133	135	143	143	167	205	133	133	131	133	287	291	272	272	166	170	220	232	283	283
ST	ST066	231	231	204	206	275	277	135	135	147	151	195	195	131	131	123	135	287	289	272	272	166	166	222	244	283	285
ST	ST067	231	255	204	206	277	277	135	135	143	147	235	235	131	133	131	131	287	287	272	274	164	166	222	244	279	283
ST	ST068	231	255	198	204	277	277	133	135	143	155	181	185	131	133	131	133	287	287	272	274	164	166	220	234	289	289
ST	ST069	231	231	202	206	277	277	125	133	147	153	197	197	131	133	131	131	287	289	272	274	162	168	222	248	283	283
ST	ST070	231	245	204	204	277	277	135	135	143	147	195	195	125	131	131	133	287	287	272	274	158	166	232	232	283	283
ST	ST071	231	253	204	206	275	275	125	133	143	149	185	191	131	133	131	131	287	289	274	274	166	168	222	244	287	287
ST	ST072	231	231	202	204	275	277	125	125	143	147	185	185	125	133	131	133	287	289	272	274	164	166	220	222	283	283
ST	ST073	231	231	198	198	277	277	125	139	143	143	203	225	125	131	131	133	287	291	274	276	166	166	230	230	285	287
ST	ST075	231	237	204	204	275	275	125	133	143	149	179	193	131	131	131	133	287	289	272	272	164	168	220	246	283	283
ST	ST076	231	255	204	206	277	277	133	135	151	161	189	203	131	133	129	131	287	291	274	274	166	170	222	238	283	287
ST	ST078	231	231	204	204	275	277	133	135	143	149	187	187	133	133	133	133	289	289	274	276	168	170	222	224	283	285
ST	ST079	211	231	202	206	277	277	125	133	143	143	181	185	133	133	129	133	287	291	272	274	164	166	220	222	283	283
ST	ST080	231	231	204	206	277	277	125	133	145	149	187	187	131	133	131	131	287	289	276	276	156	164	232	234	277	277
ST	ST082	231	231	202	204	277	277	125	127	139	147	201	207	131	137	131	131	289	291	274	274	156	164	220	244	287	287
ST	ST083	231	231	204	206	277	277	125	135	151	165	167	207	131	133	129	131	287	287	266	268	166	166	222	230	275	283
ST	ST084	231	231	204	206	277	277	131	135	143	147	179	179	131	131	131	133	287	293	264	268	162	168	232	232	281	283
ST	ST085	231	231	204	204	275	277	135	135	147	147	195	195	131	131	129	133	291	291	272	274	158	166	222	232	289	289
ST	ST086	231	231	204	204	275	277	135	135	145	149	187	187	131	133	129	133	287	287	272	274	156	160	218	220	287	287
YJ	ZP1901	231	231	198	204	277	277	135	135	149	149	187	193	133	133	125	129	289	291	268	272	162	166	220	250	279	287
YJ	ZP1902	231	231	198	204	277	277	125	139	143	147	177	187	131	131	129	131	287	287	272	274	164	166	222	222	283	285
YJ	ZP1903	231	231	198	206	275	277	133	135	143	153	187	187	131	133	131	131	289	289	272	272	166	166	222	222	287	287
YJ	ZP1904	231	231	204	206	277	277	127	135	143	155	185	185	131	133	131	135	289	291	272	274	160	166	222	226	283	285
YJ	ZP1905	231	231	202	206	277	277	135	135	145	157	169	177	129	131	131	133	287	291	274	280	164	164	226	238	285	285
YJ	ZP1906	219	231	202	204	277	277	131	133	143	153	175	209	131	133	131	133	287	291	272	272	164	168	0	0	281	283
YJ	ZP1907	231	231	206	206	277	277	125	133	143	157	175	189	131	133	131	131	289	289	274	280	166	168	216	222	289	289
YJ	ZP1908	231	255	204	206	275	277	127	131	143	147	187	187	129	131	131	135	287	291	272	276	164	166	220	228	283	283
YJ	ZP1909	231	231	198	204	275	277	135	135	159	165	191	195	133	135	131	131	287	289	272	274	164	164	222	232	279	279
YJ	ZP1910	231	255	204	206	277	277	127	133	149	155	177	177	131	131	129	131	287	291	272	274	164	166	220	220	283	283
YJ	ZP1911	231	231	202	208	275	275	125	131	143	147	177	177	129	131	131	131	287	291	274	276	164	166	222	222	283	283
YJ	ZP1912	231	231	204	204	277	277	133	135	143	155	187	191	131	135	133	139	287	291	272	272	164	168	226	226	285	287
YJ	ZP1913	231	231	198	204	275	275	133	135	147	151	181	181	131	133	129	131	287	289	272	274	164	166	220	228	283	287
YJ	ZP1914	231	231	206	206	277	277	125	135	143	147	173	195	131	131	125	129	287	291	274	274	166	166	234	238	281	281
YJ	ZP1915	219	231	204	212	277	277	135	137	143	151	219	229	131	131	131	131	289	289	272	272	164	166	222	222	281	285
YJ	ZP1916	231	231	198	198	277	277	125	135	143	151	189	197	133	133	129	131	289	291	272	272	166	168	232	232	283	285
YJ	ZP1917	231	231	198	206	275	277	125	133	141	153	173	207	131	131	131	131	287	291	272	276	158	166	226	228	283	283
YJ	ZP1918	231	231	206	206	275	277	125	135	149	161	197	217	131	133	129	133	287	291	272	276	164	166	222	226	283	283
YJ	ZP1919	231	231	198	202	275	277	125	125	143	147	179	187	131	133	131	131	291	291	272	276	154	166	222	228	283	287
YJ	ZP1920	231	231	204	206	277	277	125	125	139	143	197	197	133	133	129	131	289	291	274	274	164	164	222	232	283	285
YJ	ZP1921	231	231	198	204	275	277	125	135	145	151	181	219	131	131	131	133	287	289	272	274	166	168	226	226	281	281
YJ	ZP1922	231	231	204	206	277	277	125	135	139	143	183	183	131	131	125	129	287	289	272	274	164	168	220	222	283	283
YJ	ZP1923	231	231	204	206	277	277	133	137	143	143	191	209	133	133	127	129	287	291	270	270	164	166	222	230	283	285
YJ	ZP1924	231	231	200	204	277	277	125	133	149	151	175	175	131	131	129	133	287	289	272	272	160	164	222	222	277	287
YJ	ZP1925	231	231	198	198	275	277	135	135	153	161	181	187	133	133	131	133	287	291	272	274	162	166	222	248	283	285
YJ	ZP1926	229	229	202	204	275	277	135	135	143	149	201	201	131	133	125	131	287	287	274	274	160	166	234	236	283	287
YJ	ZP1927	229	229	202	204	275	277	133	135	143	165	213	213	133	133	131	131	287	289	266	274	164	164	0	0	287	287
YJ	ZP1928	231	231	202	204	277	277	133	133	143	151	195	195	131	131	129	131	287	289	272	274	158	166	226	226	279	285
YJ	ZP1929	231	231	204	204	277	277	125	125	147	149	191	237	133	133	131	131	287	287	270	274	164	164	222	230	285	285
YJ	ZP1930	231	231	202	204	275	277	131	135	149	149	179	189	133	135	129	131	289	289	274	276	166	166	234	274	287	287
YJ	ZP1931	231	231	198	198	275	275	125	133	143	145	183	209	133	133	125	131	289	291	272	272	164	164	226	226	283	287
YJ	ZP1932	229	229	198	198	277	277	125	125	149	151	187	191	131	133	131	133	291	291	272	276	166	184	220	222	287	287
YJ	ZP1933	231	243	198	204	277	277	129	135	143	143	179	211	131	133	131	133	287	287	272	274	164	166	222	228	283	287
YJ	ZP1934	231	231	204	206	275	277	125	135	145	149	187	225	131	133	129	131	287	287	272	272	158	164	222	228	283	283
YJ	ZP1935	231	231	198	204	275	277	135	139	147	161	183	205	125	131	131	131	287	289	272	272	158	164	226	236	281	283
YJ	ZP1936	231	253	198	204	275	275	125	135	143	143	177	187	131	133	127	129	287	287	270	270	164	164	228	232	283	287
SZ	SZ1907	231	231	198	206	275	277	135	135	0	0	189	201	131	133	129	131	289	291	272	272	162	166	222	222	283	283
SZ	SZ1908	231	231	198	202	275	275	133	133	143	153	181	189	129	133	125	133	287	287	272	272	166	166	222	224	283	287
SZ	SZ1909	231	231	198	202	275	275	125	135	147	149	191	207	131	131	129	131	287	291	270	276	164	166	222	226	279	287
SZ	SZ1910	231	231	202	206	275	277	125	133	145	147	181	203	131	131	125	131	287	289	272	272	164	166	234	234	283	287
SZ	SZ1911	231	231	198	204	275	277	133	135	147	151	177	177	125	129	129	139	289	291	270	274	164	166	222	232	287	287
SZ	SZ1912	231	231	198	204	277	277	125	133	151	153	177	229	131	131	129	131	287	289	272	272	166	168	226	234	283	283
SZ	SZ1913	231	231	198	204	277	277	135	139	143	165	189	201	0	0	131	133	287	287	272	272	160	164	232	232	279	279
SZ	SZ1914	231	231	206	206	275	275	133	135	149	151	183	183	131	133	129	131	287	287	272	274	160	166	222	222	287	287
SZ	SZ1915	231	231	206	206	279	279	125	133	143	143	191	203	133	133	129	133	287	289	272	272	164	166	222	228	283	283
SZ	SZ1916	231	231	204	206	277	277	135	135	143	143	179	187	133	135	131	133	287	289	272	278	168	168	220	220	283	289
SZ	SZ1918	231	231	204	206	277	277	127	135	149	151	181	195	133	135	131	133	287	289	272	274	166	168	222	226	283	283
SZ	SZ1919	231	231	198	206	277	277	133	135	147	149	191	191	133	133	129	131	287	287	272	280	166	168	228	232	287	287
SZ	SZ1920	231	231	204	208	275	277	125	135	147	151	189	189	133	133	129	131	287	289	272	274	164	166	226	232	285	285
SZ	SZ1921	231	231	206	206	275	275	125	135	145	147	217	261	131	131	131	133	289	289	272	272	164	166	222	234	281	285
SZ	SZ1922	231	255	204	206	275	277	135	135	143	143	181	201	131	133	129	131	287	291	272	272	160	166	220	226	285	285
SZ	SZ1923	231	231	202	204	277	277	131	135	143	145	187	187	129	133	127	131	287	289	272	272	162	164	228	230	283	283
SZ	SZ1924	231	231	198	198	275	277	125	133	147	153	187	217	131	131	129	129	287	287	272	280	166	166	232	232	283	287
SZ	SZ1925	231	231	198	206	0	0	133	135	145	155	191	205	131	135	129	131	287	291	274	274	164	164	226	226	283	283
SZ	SZ1926	230	231	204	204	275	277	125	125	143	147	191	191	131	131	129	131	287	287	274	282	160	160	238	246	283	283
SZ	SZ1927	230	231	204	204	277	277	125	125	143	145	217	217	133	133	133	133	291	291	274	276	164	164	222	222	283	285
SZ	SZ1928	231	231	198	198	277	277	125	125	139	143	179	189	131	133	131	133	287	289	272	272	164	166	226	226	283	287
SZ	SZ1929	230	231	198	198	275	277	125	127	143	161	193	211	133	135	131	131	287	291	272	276	166	166	232	232	283	287
SZ	SZ1930	231	231	202	204	277	277	125	131	143	153	187	199	131	131	125	131	287	289	272	274	164	166	222	226	283	289
SZ	SZ1931	231	231	204	206	275	277	131	131	147	147	217	225	133	133	129	131	287	287	272	274	166	170	226	228	279	281
SZ	SZ1932	231	231	204	204	277	277	133	133	139	149	181	181	131	133	0	0	287	291	272	284	166	166	224	224	283	285
SZ	SZ1933	231	255	204	204	275	277	125	133	147	155	175	199	129	135	129	131	287	287	272	274	158	168	222	244	281	287
SZ	SZ1934	231	231	204	204	277	277	133	135	143	149	207	229	133	135	131	133	287	291	272	272	164	178	222	234	279	279
SZ	SZ1935	231	231	198	204	277	277	135	137	139	145	221	229	133	133	131	139	287	287	272	274	162	162	222	222	281	281
SZ	SZ1936	231	231	198	204	277	277	125	135	143	149	179	179	129	131	131	133	287	287	272	272	164	174	216	248	283	283
SZ	SZ1937	231	231	204	206	277	277	125	135	143	149	169	169	125	133	129	131	287	289	266	272	164	166	220	232	279	283
SZ	SZ1938	231	231	200	202	275	275	125	127	149	149	179	215	133	133	0	0	287	287	274	276	164	166	222	244	287	287
SZ	SZ1939	231	231	202	206	275	277	131	139	145	147	223	229	131	133	131	133	287	289	0	0	166	168	222	236	285	285
SZ	SZ1940	221	231	202	206	277	277	131	131	147	159	181	203	125	131	129	131	289	289	0	0	166	166	0	0	283	283
SZ	SZ1941	231	231	198	206	275	277	125	135	139	143	181	203	133	133	131	131	287	291	274	276	164	166	236	236	281	281
SZ	SZ2001	231	231	196	196	277	279	129	143	169	175	179	191	133	133	141	157	289	293	0	0	160	160	0	0	259	273
SZ	SZ2002	231	231	204	204	275	277	125	137	139	149	209	209	133	133	129	133	291	291	0	0	166	168	0	0	283	289
SZ	SZ2003	231	231	202	202	277	277	125	135	143	143	167	167	129	131	127	131	287	287	274	274	164	166	226	232	279	285
SZ	SZ2004	231	231	202	206	277	277	125	133	143	143	187	219	133	133	129	133	287	287	274	274	164	166	226	230	283	287
SZ	SZ2005	231	231	198	204	275	277	125	129	143	149	171	197	131	133	131	133	287	289	272	274	164	164	222	222	281	285
SZ	SZ2006	231	231	198	206	275	277	131	135	147	159	175	175	131	133	129	131	287	291	274	274	162	166	226	232	287	287
ZJ	ZJ2001	231	231	202	206	275	277	129	135	145	147	219	229	125	133	131	133	287	291	272	274	164	166	230	236	279	279
ZJ	ZJ2002	231	231	204	206	275	275	131	133	143	143	185	203	133	133	131	131	287	291	274	280	166	168	244	244	283	283
ZJ	ZJ2003	231	231	204	204	277	277	131	135	149	155	177	177	131	131	129	131	287	287	270	270	166	166	222	232	283	283
ZJ	ZJ2004	231	231	198	204	277	277	131	133	143	149	195	199	131	133	129	131	287	289	270	274	166	166	226	234	283	285
ZJ	ZJ2005	231	231	198	206	277	277	133	139	139	143	179	179	131	133	129	131	289	291	272	276	164	166	232	236	283	285
ZJ	ZJ2006	221	221	204	206	275	277	135	135	143	149	187	187	133	133	131	133	287	289	272	274	164	166	222	226	283	283
ZJ	ZJ2007	231	231	202	204	275	277	131	135	141	145	179	179	131	133	131	131	289	289	270	270	166	168	222	234	283	283
ZJ	ZJ2008	231	231	198	204	277	277	131	133	143	145	169	169	131	133	131	131	287	291	270	274	160	164	226	230	281	281
ZJ	ZJ2009	231	231	204	206	275	277	125	131	149	159	167	167	131	133	129	131	287	291	276	276	166	168	228	228	293	285
ZJ	ZJ2010	231	255	204	206	275	277	135	135	139	145	187	187	129	129	125	131	287	287	272	276	164	166	232	232	283	285
ZJ	ZJ2011	231	255	204	206	277	277	125	139	143	145	177	177	129	135	129	131	289	293	272	274	166	166	222	254	285	289
ZJ	ZJ2012	229	243	204	206	277	277	125	125	143	143	179	179	131	131	131	133	287	291	274	284	168	168	222	230	285	285
ZJ	ZJ2013	231	255	198	206	275	277	135	139	143	143	195	213	131	131	131	131	287	291	272	274	164	166	226	226	279	283
ZJ	ZJ2014	231	231	202	206	277	277	135	135	151	159	187	193	131	133	131	131	287	289	272	274	164	164	222	226	283	283
ZJ	ZJ2015	231	255	198	202	277	277	125	135	147	147	187	209	131	135	131	133	287	287	270	274	164	164	222	230	283	287
ZJ	ZJ2016	231	231	202	204	275	277	125	133	139	143	187	187	133	135	129	133	287	289	272	272	164	164	234	234	283	283
ZJ	ZJ2017	0	0	204	204	275	277	135	135	143	149	189	219	133	135	129	135	287	289	272	272	166	168	240	244	281	283
ZJ	ZJ2018	231	231	200	204	277	277	125	135	143	145	175	183	131	131	129	131	287	287	272	276	166	166	226	226	281	287
ZJ	ZJ2019	231	231	206	206	277	277	125	131	147	147	173	205	131	133	127	133	287	289	272	272	166	166	234	236	283	283
ZJ	ZJ2020	231	231	202	202	275	277	135	135	153	165	173	187	131	133	129	133	289	291	268	272	164	164	220	232	283	285
ZJ	ZJ2021	231	231	202	204	277	277	129	135	143	143	191	209	131	133	129	133	289	289	270	274	164	164	0	0	283	285
ZJ	ZJ2022	229	229	198	204	275	277	125	129	145	145	181	217	131	137	131	131	289	289	268	272	164	164	226	226	287	287
ZJ	ZJ2023	229	247	204	208	277	277	125	125	149	149	177	177	133	133	131	135	287	291	272	276	166	168	232	244	283	283
ZJ	ZJ2024	231	231	198	206	277	277	135	135	145	149	187	227	133	133	133	133	289	291	272	274	164	168	220	222	283	287
ZJ	ZJ2025	231	253	198	204	277	277	125	137	143	143	175	191	131	133	131	133	287	287	272	274	160	166	226	244	287	295
ZJ	ZJ2026	231	231	206	206	275	277	125	127	147	155	183	183	131	133	131	133	287	291	272	276	166	168	226	232	283	283
ZJ	ZJ2027	231	243	198	202	275	277	125	137	147	147	223	237	131	133	131	133	287	287	272	272	158	158	222	230	279	283
ZJ	ZJ2029	231	231	204	204	277	277	125	135	145	145	169	187	131	133	131	139	289	289	272	280	166	166	222	222	281	287
ZJ	ZJ2030	229	229	204	204	277	277	133	135	143	149	189	189	131	131	131	133	287	287	274	284	158	164	228	232	283	283
BH	BBW1101	229	229	204	206	275	277	125	125	143	149	197	205	133	135	131	133	287	291	272	276	164	166	226	234	287	287
BH	BBW1102	213	231	202	204	277	277	129	131	145	155	175	215	133	135	131	131	289	293	272	272	0	0	226	226	283	287
BH	BBW1103	231	231	204	206	275	277	125	135	143	145	187	187	125	131	131	133	287	289	272	272	166	168	222	226	281	281
BH	BBW1104	231	231	198	206	277	277	133	135	143	143	167	175	131	131	131	131	0	0	274	276	158	166	222	226	285	289
BH	BBW1105	231	245	202	206	277	277	125	133	143	147	191	217	125	135	131	131	287	291	272	274	158	166	226	232	283	283
BH	BBW1106	231	255	204	206	277	277	131	131	143	149	189	225	133	135	129	131	287	291	274	274	164	164	226	236	279	279
BH	BBW1107	231	243	206	206	277	277	125	125	149	163	183	193	125	131	131	131	289	291	270	272	158	166	220	220	283	285
BH	BBW1108	231	255	0	0	277	277	125	131	147	149	201	201	131	133	133	139	287	291	272	274	166	166	220	244	283	285
BH	BBW1001	231	231	204	206	277	277	125	139	143	143	169	169	131	133	131	133	287	291	272	272	166	166	222	222	281	283
BH	BBW1002	231	231	198	204	277	277	125	133	143	151	173	183	131	133	131	131	287	289	272	274	160	160	222	258	289	289
BH	BBW1003	231	231	204	206	275	275	133	135	145	153	191	241	131	133	131	139	287	291	272	276	166	168	228	228	283	283
BH	BBW1004	231	231	198	202	275	277	127	133	143	157	187	247	129	131	131	131	287	287	272	274	166	168	246	246	287	287
BH	BBW1005	231	231	204	0	275	275	131	135	145	149	193	237	133	133	131	131	289	289	274	280	164	166	230	230	283	285
BH	BBW1006	219	231	198	204	277	277	133	135	143	143	191	215	129	131	131	133	287	287	272	274	162	166	222	222	281	281
BH	BBW1007	231	231	206	206	275	277	131	133	143	143	179	187	131	131	131	131	289	293	272	274	166	166	220	234	285	285
BH	BBW1008	231	255	204	206	277	277	125	131	143	145	177	191	133	133	127	131	289	291	272	272	162	162	220	230	281	283
BH	BBW1009	231	255	198	204	275	277	125	133	143	143	197	197	133	133	131	133	289	289	272	274	168	180	232	246	283	289
BH	BBW1010	213	231	202	204	275	275	125	125	143	145	181	181	131	133	131	133	287	289	272	272	158	166	226	226	283	287
BH	BBW1011	231	253	202	204	277	277	125	131	143	143	183	195	131	131	131	133	287	287	272	276	158	164	222	226	283	283
BH	BBW1204	213	231	204	206	275	277	135	135	147	153	217	217	131	133	129	131	287	289	270	270	158	166	224	232	283	283
BH	BBW1205	231	243	204	206	275	277	131	135	143	149	199	211	131	133	129	133	287	289	272	274	166	168	234	234	287	287
BH	BBW1206	231	231	198	204	275	277	131	133	145	153	181	191	133	133	133	133	287	289	270	274	160	166	222	232	283	283
BH	BBW1207	231	243	206	206	277	277	133	135	145	149	233	233	133	133	131	131	289	289	272	274	162	162	226	226	281	283
BH	BBW1208	231	243	204	206	277	277	125	135	139	149	187	187	131	133	129	133	287	289	272	274	164	166	222	224	281	287
BH	BBW1209	231	255	204	204	277	277	125	133	143	143	173	181	131	133	131	133	287	287	266	274	164	164	222	236	283	285
BH	BBW1210	231	231	198	202	277	277	125	135	143	143	179	179	133	135	123	131	287	289	272	284	164	172	220	232	287	287
BH	BBW1211	231	231	202	209	277	277	125	135	139	149	183	187	131	131	129	131	287	289	274	280	164	166	236	244	287	287
BH	BBW1212	231	231	204	204	277	277	125	133	145	149	173	205	131	131	129	131	287	291	270	270	166	168	222	222	285	285
BH	BBW1213	229	255	198	204	277	277	125	135	145	151	0	0	131	133	131	131	289	289	270	270	168	168	240	246	281	287
BH	BBW1214	231	231	198	204	277	277	131	133	143	143	185	191	131	133	131	131	289	289	272	274	162	166	224	224	285	285
BH	BBW1215	231	231	204	206	275	277	125	135	139	143	201	217	133	133	129	133	287	287	272	274	166	166	222	236	281	283
BH	BBW1216	231	231	202	204	277	277	125	137	149	159	185	203	131	131	131	131	287	295	272	274	168	168	222	232	283	283
BH	BBW1217	231	255	198	204	277	277	125	133	147	149	191	191	131	133	125	131	291	291	272	274	166	166	226	230	281	287
BH	BBW1218	231	231	198	212	277	277	125	133	147	149	199	199	131	135	129	131	287	287	272	274	166	166	226	246	285	287
BH	BBW1219	0	0	204	206	277	277	133	135	139	143	187	207	131	131	131	131	289	291	272	276	164	168	220	236	283	285
BH	BBW1220	231	253	198	204	275	277	135	135	143	149	203	227	131	133	129	131	289	289	272	274	160	160	232	232	283	287
BH	BBW1221	231	231	198	212	277	277	131	133	143	143	173	179	133	133	131	133	287	289	272	274	164	166	234	258	287	287
BH	BBW1222	257	257	196	196	279	279	145	145	149	153	173	173	133	133	157	157	289	289	268	274	164	166	216	216	283	287
TD	TD1907	231	231	196	206	277	277	129	135	143	157	167	181	129	133	131	139	287	287	274	274	164	164	222	234	281	283
TD	TD1909	231	231	198	204	277	277	133	135	143	147	181	209	125	133	131	131	289	291	270	274	164	164	220	230	283	287
TD	TD1912	231	231	198	204	277	277	125	135	143	149	195	231	131	131	131	131	287	291	270	272	166	168	226	244	289	291
TD	TD1913	231	231	198	206	277	277	131	135	149	151	183	201	131	133	131	131	287	287	272	272	164	166	226	226	289	289
TD	TD1914	231	231	196	198	279	279	129	131	163	163	177	183	149	153	129	131	287	287	0	0	172	174	210	212	275	277
TD	TD1920	229	229	202	206	277	277	125	133	143	151	175	181	133	133	125	131	291	291	270	274	164	166	232	232	281	281
TD	TD1921	231	231	198	200	275	277	125	135	143	147	211	211	131	133	129	135	289	289	268	274	162	166	228	234	283	287
TD	TD1923	231	231	204	204	275	277	125	133	149	149	197	219	131	133	131	131	287	287	272	274	162	166	230	232	287	287
TD	TD1925	231	255	198	204	275	277	0	0	143	153	179	189	131	133	129	133	287	287	270	274	160	166	220	220	283	287
TD	TD1928	231	231	198	198	281	281	131	131	165	169	0	0	153	153	125	125	287	287	276	286	172	172	210	210	277	279
TD	TD1929	231	231	198	206	275	277	131	133	143	149	201	211	131	131	131	133	287	291	272	272	162	168	226	226	281	281
TD	TD1930	233	233	202	204	275	277	125	135	143	151	193	193	133	133	125	131	287	287	272	272	166	166	226	226	0	0
TD	TD1932	231	231	198	198	277	277	125	135	145	155	183	195	133	135	131	131	287	287	272	272	166	166	228	230	281	283
TD	TD1934	231	231	206	206	277	277	131	135	143	147	173	189	131	133	125	131	289	289	272	272	166	166	230	236	283	287
TD	TD1937	231	231	198	198	277	277	125	135	147	147	171	201	131	133	131	131	287	287	272	276	162	162	222	222	285	287
TD	TD1938	231	231	204	206	0	0	135	135	143	149	177	187	131	133	129	133	287	289	0	0	166	166	238	238	287	287
TD	TD1943	231	231	204	208	277	277	125	135	145	149	191	223	125	131	131	131	287	287	274	274	164	168	226	232	283	283
TD	TD1944	231	231	198	206	277	277	125	125	143	143	195	223	133	135	129	131	287	289	272	276	166	168	222	236	287	287
TD	TD1946	231	231	198	204	275	277	125	125	143	149	187	187	131	133	131	135	287	289	272	274	162	166	222	222	283	283
TD	TD1947	231	231	204	206	277	277	131	135	143	145	179	201	131	131	131	131	287	289	272	272	164	166	226	226	283	283
TD	TD1950	229	229	204	206	0	0	125	125	143	143	189	189	131	133	131	133	287	287	268	274	164	166	222	232	285	287
TD	TD1953	231	231	204	206	276	276	131	131	139	149	199	207	131	133	131	133	287	287	272	272	166	168	226	226	283	285
TD	TD1958	231	231	198	212	277	277	133	135	149	155	187	233	129	131	129	129	287	287	272	272	164	168	222	232	285	285
TD	TD1961	231	231	198	200	281	281	131	131	157	163	0	0	145	145	125	125	287	287	270	292	172	174	210	210	275	277
TD	TD1962	231	231	200	206	277	277	129	131	139	139	183	235	131	135	131	133	287	287	272	272	164	176	226	230	283	283
SY	SY2001	231	231	204	204	277	277	133	135	143	149	239	239	131	133	131	133	287	291	274	276	166	168	222	222	281	283
SY	SY2002	231	231	198	204	277	277	131	133	143	145	175	175	125	133	131	131	287	287	270	270	164	166	228	230	279	283
SY	SY2003	231	231	198	206	277	277	129	135	143	159	173	185	125	131	129	131	287	291	270	274	160	164	226	226	283	283
SY	SY2004	231	231	198	204	275	277	129	135	143	145	185	191	131	131	0	0	287	289	268	272	162	166	232	232	281	285
SY	SY2005	0	0	202	204	0	0	121	127	139	147	183	187	131	131	125	133	287	287	272	276	166	166	228	232	283	283
SY	SY2006	231	253	204	206	277	277	133	133	153	153	189	197	131	133	131	131	287	289	274	274	166	166	232	236	279	283
SY	SY2007	0	0	202	206	277	277	125	133	143	145	173	187	131	131	131	139	287	291	274	276	166	166	222	232	283	283
SY	SY2008	231	231	204	206	275	277	131	133	143	149	179	189	131	133	129	131	287	289	272	272	158	166	224	224	285	287
SY	SY2009	231	231	202	202	275	277	133	135	143	143	173	179	131	131	131	131	287	291	272	274	166	168	222	236	283	283
SY	SY2010	0	0	202	206	277	277	135	135	143	151	179	191	131	133	129	131	289	291	272	272	158	164	220	220	283	287
SY	SY2011	231	231	198	206	275	275	133	135	143	143	189	203	133	135	131	131	287	287	272	274	164	168	222	222	283	283
SY	SY2012	231	231	206	206	277	277	125	135	139	143	189	201	131	133	133	133	291	295	266	274	164	168	222	226	275	283
SY	SY2013	231	231	204	204	277	277	125	125	143	149	167	167	133	133	129	133	289	291	272	274	160	166	226	226	281	283
SY	SY2014	231	231	202	204	275	277	131	135	139	147	207	231	133	133	129	133	287	287	272	272	159	165	220	246	283	283
SY	SY2015	231	255	204	206	275	277	133	135	143	145	205	225	131	133	129	131	289	289	274	274	158	166	222	222	285	285
SY	SY2016	231	231	204	206	277	277	125	127	143	147	203	203	133	133	125	131	287	289	272	274	168	168	224	226	283	283
SY	SY2018	231	255	204	206	277	277	125	125	147	149	189	197	131	133	129	133	287	287	272	276	164	166	228	250	283	283
SY	SY2019	231	231	198	204	275	277	131	133	143	147	183	193	133	133	129	131	287	287	272	274	158	166	222	222	283	285
SY	SY2020	229	229	204	206	277	277	125	139	143	147	187	187	133	133	129	131	289	291	272	272	158	166	222	222	283	283
SY	SY2021	231	243	204	206	275	277	133	135	143	151	179	193	131	133	129	129	287	289	270	274	158	164	222	222	283	283
SY	SY2023	231	231	206	206	277	277	135	135	143	143	191	219	131	131	129	131	287	287	272	274	158	164	222	234	287	287
SY	SY2024	231	231	198	204	277	277	133	135	143	145	169	179	131	135	129	131	287	289	274	274	158	166	220	220	283	283
SY	SY2025	231	231	198	204	275	277	125	131	139	149	201	201	133	135	131	131	287	289	270	270	162	164	220	246	283	283
SY	SY2027	231	231	198	204	275	277	133	135	143	153	173	187	131	131	131	131	289	291	266	276	164	166	222	222	285	287
SY	SY2028	231	231	198	204	277	277	127	135	143	143	175	175	133	133	131	131	287	287	270	274	164	168	228	232	281	287
SY	SY2029	231	231	202	206	277	277	125	133	143	143	181	181	133	135	131	133	287	287	274	274	162	168	226	226	283	287
SY	SY2030	213	229	202	202	275	277	129	135	139	145	173	195	131	133	129	131	287	289	272	276	162	166	222	222	0	0
SY	SY2031	231	231	204	206	275	277	125	131	139	143	167	167	129	131	129	139	291	291	274	276	166	166	222	232	283	287
SY	SY2032	229	229	204	206	275	275	125	133	143	149	175	193	131	135	125	133	289	291	274	274	160	166	226	234	281	281
SY	SY2033	231	231	204	206	277	277	131	135	147	147	209	235	131	131	131	131	291	291	272	274	166	166	222	222	283	283
SY	SY2034	231	231	198	202	277	277	125	135	139	145	215	215	131	133	129	131	289	289	266	276	154	160	234	234	283	287
SY	SY2035	213	231	198	206	277	277	133	139	143	145	185	207	131	131	131	131	287	287	274	276	162	162	222	226	283	283
SY	SY2036	231	231	204	206	275	277	133	133	149	149	189	189	125	133	129	133	287	287	272	274	164	166	216	220	283	285
SY	SY2037	231	231	202	212	275	277	131	135	143	143	173	191	129	131	131	131	287	289	270	274	162	162	228	246	283	287
SY	SY2038	229	229	198	204	275	277	125	133	143	147	169	179	133	133	131	131	287	287	272	276	158	166	222	222	285	287
SY	SY2039	0	0	198	202	277	277	125	125	143	147	189	203	131	131	131	131	287	291	276	276	164	166	232	236	283	283
SY	SY2040	231	231	198	202	275	277	125	135	143	155	223	223	133	133	129	131	287	287	274	274	164	168	224	232	283	285
SY	SY2041	231	231	204	204	277	277	125	139	139	143	185	185	131	131	131	131	287	287	272	274	164	168	228	234	281	283
SY	SY2042	231	255	200	204	277	277	129	135	143	149	183	195	131	135	131	131	287	287	270	274	162	166	234	234	285	287
SY	SY2043	231	231	204	206	277	277	133	135	139	141	187	187	133	135	129	131	289	289	274	274	164	166	226	226	283	283
SY	SY2044	231	231	204	206	275	277	127	135	143	143	171	171	133	133	131	131	289	291	272	272	164	168	220	222	285	285
SY	SY2045	231	231	200	204	277	277	0	0	145	157	181	207	133	135	131	131	287	287	272	276	164	168	216	216	283	283
SY	SY2046	231	255	200	206	277	277	125	135	139	147	191	241	133	133	131	131	287	291	270	276	164	166	224	232	283	287
SY	SY2047	231	231	0	0	275	277	135	135	143	147	181	203	131	133	131	131	289	293	272	274	166	168	222	236	281	281
SY	SY2048	214	231	204	206	277	277	125	125	145	149	185	219	131	133	131	131	289	291	266	284	162	168	220	232	287	287
SY	SY2049	229	253	204	204	277	277	133	135	145	149	243	243	131	133	131	131	287	291	270	276	164	166	228	228	283	283
SY	SY2050	231	231	202	202	277	277	133	133	143	145	179	179	133	133	125	131	287	289	272	272	166	166	222	226	281	281
SY	SY2051	231	231	198	204	275	277	135	135	145	145	191	191	133	133	133	137	287	287	270	270	164	166	220	238	287	291
